# Supplementary material for: Boosting the Performance of Electrocatalytic NO Reduction to NH3 by Decorating WS2 with Single Transition Metal Atoms: A DFT Study
Source: Materials (Basel). 2025 May 17;18(10):2341. doi: 10.3390/ma18102341 (PMC12113338; doi:10.3390/ma18102341)
Supplement: Supplementary file 1 [file materials-18-02341-s001.zip]

Archive with 1 entries (1 files):
- materials-3570588-supplementary.pdf
